# Supplementary material for: G-quadruplexes Mark Sites of Methylation Instability Associated with Ageing and Cancer
Source: Genes (Basel). 2022 Sep 17;13(9):1665. doi: 10.3390/genes13091665 (PMC9498706; doi:10.3390/genes13091665)
Supplement: Supplementary file 1 [file genes-13-01665-s001.zip]

Archive with 1 entries (1 files):
- genes-1848229-supplementary.pdf
